# Supplementary material for: Enhanced Coloration Time of Electrochromic Device Using Integrated WO3@PEO Electrodes for Wearable Devices
Source: Biosensors (Basel). 2023 Jan 28;13(2):194. doi: 10.3390/bios13020194 (PMC9953346; doi:10.3390/bios13020194)
Supplement: Supplementary file 1 [file biosensors-13-00194-s001.zip]

Archive with 1 entries (1 files):
- biosensors-2100221-supplementary.pdf
